# Supplementary material for: Targeted sequencing of cancer‐related genes in nasopharyngeal carcinoma identifies mutations in the TGF‐β pathway
Source: Cancer Med. 2019 Jul 22;8(11):5116–27. doi: 10.1002/cam4.2429 (PMC6718742; doi:10.1002/cam4.2429)
Supplement: Supplementary file 7 [file CAM4-8-5116-s007.xlsx]

## Sheet: 工作表1
Table S1. Ion AmpliSeqTM Comprehensive Cancer Panel
ABL1	ABL2	ACVR2A	ADAMTS20	AFF1	AFF3	AKAP9	AKT1	AKT2	AKT3
ALK	APC	AR	ARID1A	ARID2	ARNT	ASXL1	ATF1	ATM	ATR
ATRX	AURKA	AURKB	AURKC	AXL	BAI3	BAP1	BCL10	BCL11A	BCL11B
BCL2	BCL2L1	BCL2L2	BCL3	BCL6	BCL9	BCR	BIRC2	BIRC3	BIRC5
BLM	BLNK	BMPR1A	BRAF	BRD3	BRIP1	BTK	BUB1B	CARD11	CASC5
CBL	CCND1	CCND2	CCNE1	CD79A	CD79B	CDC73	CDH1	CDH11	CDH2
CDH20	CDH5	CDK12	CDK4	CDK6	CDK8	CDKN2A	CDKN2B	CDKN2C	CEBPA
CHEK1	CHEK2	CIC	CKS1B	CMPK1	COL1A1	CRBN	CREB1	CREBBP	CRKL
CRTC1	CSF1R	CSMD3	CTNNA1	CTNNB1	CYLD	CYP2C19	CYP2D6	DAXX	DCC
DDB2	DDIT3	DDR2	DEK	DICER1	DNMT3A	DPYD	DST	EGFR	EML4
EP300	EP400	EPHA3	EPHA7	EPHB1	EPHB4	EPHB6	ERBB2	ERBB3	ERBB4
ERCC1	ERCC2	ERCC3	ERCC4	ERCC5	ERG	ESR1	ETS1	ETV1	ETV4
EXT1	EXT2	EZH2	FAM123B	FANCA	FANCC	FANCD2	FANCF	FANCG	FAS
FBXW7	FGFR1	FGFR2	FGFR3	FGFR4	FH	FLCN	FLI1	FLT1	FLT3
FLT4	FN1	FOXL2	FOXO1	FOXO3	FOXP1	FOXP4	FZR1	G6PD	GATA1
GATA2	GATA3	GDNF	GNA11	GNAQ	GNAS	GPR124	GRM8	GUCY1A2	HCAR1
HIF1A	HLF	HNF1A	HOOK3	HRAS	HSP90AA1	HSP90AB1	ICK	IDH1	IDH2
IGF1R	IGF2	IGF2R	IKBKB	IKBKE	IKZF1	IL2	IL21R	IL6ST	IL7R
ING4	IRF4	IRS2	ITGA10	ITGA9	ITGB2	ITGB3	JAK1	JAK2	JAK3
JUN	KAT6A	KAT6B	KDM5C	KDM6A	KDR	KEAP1	KIT	KLF6	KRAS
LAMP1	LCK	LIFR	LPHN3	LPP	LRP1B	LTF	LTK	MAF	MAFB
MAGEA1	MAGI1	MALT1	MAML2	MAP2K1	MAP2K2	MAP2K4	MAP3K7	MAPK1	MAPK8
MARK1	MARK4	MBD1	MCL1	MDM2	MDM4	MEN1	MET	MITF	MLH1
MLL	MLL2	MLL3	MLLT10	MMP2	MN1	MPL	MRE11A	MSH2	MSH6
MTOR	MTR	MTRR	MUC1	MUTYH	MYB	MYC	MYCL1	MYCN	MYD88
MYH11	MYH9	NBN	NCOA1	NCOA2	NCOA4	NF1	NF2	NFE2L2	NFKB1
NFKB2	NIN	NKX2-1	NLRP1	NOTCH1	NOTCH2	NOTCH4	NPM1	NRAS	NSD1
NTRK1	NTRK3	NUMA1	NUP214	NUP98	PAK3	PALB2	PARP1	PAX3	PAX5
PAX7	PAX8	PBRM1	PBX1	PDE4DIP	PDGFB	PDGFRA	PDGFRB	PER1	PGAP3
PHOX2B	PIK3C2B	PIK3CA	PIK3CB	PIK3CD	PIK3CG	PIK3R1	PIK3R2	PIM1	PKHD1
PLAG1	PLCG1	PLEKHG5	PML	PMS1	PMS2	POT1	POU5F1	PPARG	PPP2R1A
PRDM1	PRKAR1A	PRKDC	PSIP1	PTCH1	PTEN	PTGS2	PTPN11	PTPRD	PTPRT
RAD50	RAF1	RALGDS	RARA	RB1	RECQL4	REL	RET	RHOH	RNASEL
RNF2	RNF213	ROS1	RPS6KA2	RRM1	RUNX1	RUNX1T1	SAMD9	SBDS	SDHA
SDHB	SDHC	SDHD	SEPT9	SETD2	SF3B1	SGK1	SH2D1A	SMAD2	SMAD4
SMARCA4	SMARCB1	SMO	SMUG1	SOCS1	SOX11	SOX2	SRC	SSX1	STK11
STK36	SUFU	SYK	SYNE1	TAF1	TAF1L	TAL1	TBX22	TCF12	TCF3
TCF7L1	TCF7L2	TCL1A	TET1	TET2	TFE3	TGFBR2	TGM7	THBS1	TIMP3
TLR4	TLX1	TNFAIP3	TNFRSF14	TNK2	TOP1	TP53	TPR	TRIM24	TRIM33
TRIP11	TRRAP	TSC1	TSC2	TSHR	UBR5	UGT1A1	USP9X	VHL	WAS
WHSC1	WRN	WT1	XPA	XPC	XPO1	XRCC2	ZNF384	ZNF521
