# Supplementary material for: Targeted sequencing of cancer‐related genes in nasopharyngeal carcinoma identifies mutations in the TGF‐β pathway
Source: Cancer Med. 2019 Jul 22;8(11):5116–27. doi: 10.1002/cam4.2429 (PMC6718742; doi:10.1002/cam4.2429)
Supplement: Supplementary file 8 [file CAM4-8-5116-s008.xlsx]

## Sheet: 工作表1
Table S2. Sequencing statistics for the 33 paired samples
Sample Name	Group	Mapped Reads	On Target	Mean Depth	Uniformity
NPC_001N	blood	26974723	0.9936	1721	0.9196
NPC_001T	tumor	20122956	0.9917	1246	0.8943
NPC_002N	adjacent normal	16619692	0.9893	1035	0.8907
NPC_002T	tumor	31348032	0.9906	1948	0.8832
NPC_003N	blood	23439470	0.9949	1516	0.9091
NPC_003T	tumor	20934061	0.9895	1313	0.9057
NPC_004N	adjacent normal	31062900	0.9945	1945	0.8854
NPC_004T	tumor	26076971	0.9907	1623	0.8643
NPC_005N	blood	22403763	0.9943	1446	0.9051
NPC_005T	tumor	31621105	0.9912	1977	0.9129
NPC_006N	blood	18682105	0.9943	1193	0.9033
NPC_006T	tumor	30243602	0.9913	1890	0.9
NPC_008N	blood	23120495	0.9939	1476	0.8944
NPC_008T	tumor	30494112	0.993	1936	0.8825
NPC_009N	adjacent normal	19112157	0.9924	1194	0.8636
NPC_009T	tumor	28845886	0.9953	1829	0.8387
NPC_037N	blood	29719267	0.9909	1840	0.8691
NPC_037T	tumor	22156270	0.9917	1349	0.8717
NPC_040N	adjacent normal	23003331	0.9853	1396	0.9184
NPC_040T	tumor	31987203	0.9896	1924	0.8838
NPC_041N	blood	28305246	0.9931	1810	0.9143
NPC_041T	tumor	27996250	0.9889	1680	0.8879
NPC_042N	blood	29119538	0.9897	1792	0.8866
NPC_042T	tumor	29417582	0.9897	1772	0.8834
NPC_043N	blood	25503711	0.9902	1575	0.8852
NPC_043T	tumor	31416510	0.991	1907	0.8744
NPC_044N	blood	31943552	0.9905	1972	0.8936
NPC_044T	tumor	29643609	0.9897	1782	0.8877
NPC_045N	blood	27136687	0.995	1747	0.9087
NPC_045T	tumor	26371616	0.9891	1593	0.8863
NPC_048N	blood	35574332	0.9905	2188	0.8749
NPC_048T	tumor	27387540	0.9899	1650	0.8828
NPC_053N	blood	21047173	0.9854	1287	0.8837
NPC_053T	tumor	22242238	0.99	1349	0.8966
NPC_060N	blood	17782906	0.992	1096	0.8743
NPC_060T	tumor	21300099	0.9907	1271	0.8748
NPC_061N	blood	29526150	0.9899	1865	0.924
NPC_061T	tumor	33633458	0.9901	1998	0.8738
NPC_071N	blood	25970960	0.9928	1651	0.9066
NPC_071T	tumor	34588581	0.9908	2054	0.8854
NPC_076N	blood	26227410	0.9917	1656	0.9168
NPC_076T	tumor	42659173	0.9902	2616	0.8588
NPC_078N	blood	31471463	0.9919	2001	0.9217
NPC_078T	tumor	30419000	0.9895	1884	0.8735
NPC_079N	blood	27721092	0.9905	1765	0.9213
NPC_079T	tumor	19245025	0.9886	1157	0.8837
NPC_080N	blood	25793312	0.9918	1642	0.9202
NPC_080T	tumor	15943104	0.9907	949.5	0.8316
NPC_083N	blood	28889076	0.9906	1842	0.9075
NPC_083T	tumor	20210338	0.9882	1216	0.8825
NPC_084N	blood	27436623	0.9917	1750	0.9145
NPC_084T	tumor	21802093	0.9912	1306	0.8617
NPC_091N	blood	31154419	0.9892	1889	0.917
NPC_091T	tumor	46478422	0.9898	2863	0.895
NPC_092N	blood	25458305	0.9913	1627	0.9145
NPC_092T	tumor	41645748	0.9905	2646	0.9208
NPC_094N	blood	19737191	0.9921	1264	0.9154
NPC_094T	tumor	31675183	0.9886	1934	0.8814
NPC_095N	blood	15841719	0.9937	1018	0.9071
NPC_095T	tumor	23855134	0.9897	1459	0.8796
NPC_096N	blood	18651988	0.994	1197	0.9134
NPC_096T	tumor	23190005	0.9908	1394	0.8709
NPC_104N	adjacent normal	13583458	0.9832	823	0.9137
NPC_104T	tumor	34365285	0.99	2090	0.8768
NPC_107N	blood	23134381	0.9933	1482	0.9127
NPC_107T	tumor	20515465	0.9911	1264	0.9126
