# Supplementary material for: Targeted sequencing of cancer‐related genes in nasopharyngeal carcinoma identifies mutations in the TGF‐β pathway
Source: Cancer Med. 2019 Jul 22;8(11):5116–27. doi: 10.1002/cam4.2429 (PMC6718742; doi:10.1002/cam4.2429)
Supplement: Supplementary file 9 [file CAM4-8-5116-s009.xlsx]

## Sheet: 工作表1
Table S3. PCR Primers
Gene	Purpose	F primer	R primer	Sequencing primer	Position
ARID1A	Sanger sequencing	TCCATACCCCGAGAGCATTTG	ACATTGTTGTCCTGGATGCTGAG		chr1:27106649
CDH1	Sanger sequencing	GCCCCTTCTCCCATGTTTTCTT	TCGGTTACCGTGATCAAAATCTCC		chr16:68844139
COL1A1	Sanger sequencing	ACAGTGACGCTGTAGGTGAAG	CCTCCCAGAACATCACCTACCA		chr17:48263173
EP400	Sanger sequencing	TTTCCTCAGGCCCTCAAGAGTA	CCCAAACCTGCTCCATGAAGT		chr12:132527902
PIK3R2	Sanger sequencing	GGCAGTCCCAATGTTGGATGTT	GTGACCCCCGGTTATCCTTG		chr19:18273252
PTPRT	Sanger sequencing	CCCCACAGGCTGGTCTCTTA	ACGATCCAGACTCATCCCTACC		chr20:40789994
SMAD4	Sanger sequencing	GATGGATACGTGGACCCTTCTG	ACATGGGAAAACATAACCTTGAATAAAAG		chr18:48591919
TGFBR2	Sanger sequencing	CACTGTGCCATCATCCTGGAA	TCTCAAACTGCTCTGAAGTGTTCTG		chr3:30713433
TGFBR2	Sanger sequencing	TGAGGTCTATAAGGCCAAGCTGAA	GTCAGGAACTGGAGTATGTTCTCA		chr3:30713543
TRRAP	Sanger sequencing	GGAATTGTCTTGATTTCTCTCCCTGAA	CACCTTTCTCATACAGGCTTCTCC		chr7:98534781
NOTCH4	Sanger sequencing	CGTTGGTTACCTTGGCTCAGT	CACCCCTCAGACTCTGATGGA		chr6:32180275
CYLD	Sanger sequencing	GGGTCTTCTGTTGACTCACAACC	AGCGGTCTACTTATTCTGTTTCCAAAA		chr16:50811826
PARP1	Sanger sequencing	GAAGAAGGGATTCTTACATCGATGACTT	TCCTGGGTCTCTTTTGTGCTAATC		chr1:226553740
LCK	Sanger sequencing	AACGGTGGCTTCTACATCTCC	GGGAATGGAGTAGGGCATTGAAA		chr1:32741619
LRP1B	Sanger sequencing	TTTACCACCACAGTGATCTTCATCTG	ATGTACTCGAAGGAGCTTCTTTGTTT		chr2:141116480
EPHB1	Sanger sequencing	GACTCTGTCATTGCCACCAAGA	ATTCCGAGTAAGAGGCCCAAAG		chr3:134670528
LPHN3	Sanger sequencing	CGCAGAGAGCTATCCTGTGAGA	GCATCTGGCAGATAACATCGG		chr4:62453111
PKHD1	Sanger sequencing	TGATCTAGCCGATAGCCCTTCT	GCCTGCCTTTCTATTTTATCTGAACTG		chr6:51920470
NCOA2	Sanger sequencing	GGAAAACTGACTGGGTGGGATTC	CAACCACTCCTCAGGGTAGTAAC		chr8:71069152
RECQL4	Sanger sequencing	GTGGAGGCTCATCACTGACTTT	CCTCCTGCTGTTCTGTTGTTCC		chr8:145742108
KRAS	Sanger sequencing	AAAGAATGGTCCTGCACCAGTAA	AGGCCTGCTGAAAATGACTGAATATAA		chr12:25398284
ERCC5	Sanger sequencing	CCTGCTGGGAAGTAGCTCAGA	ACACACTTTTACATCTTCGTCATCGT		chr13:103514575
TCL1A	Sanger sequencing	CTGGGATGGAGGGAAGATAAACC	GCCTATCATGTGGCAGCTCTAC		chr14:96178600
IDH2	Sanger sequencing	CGTGGGATGTTTTTGCAGATGATG	CTGCAGTGGGACCACTATTATCT		chr15:90631901
IL21R	Sanger sequencing	CCCTCTGGTGATGTCAGGGT	CTCCGAGGAGCTCATCACA		chr16:27457365
TP53	Sanger sequencing	GGCTCCTGACCTGGAGTCTT	CTCATCTTGGGCCTGTGTTATCT		chr17:7577543
RNF213	Sanger sequencing	CGGCAGATGTGCAACAGTTTC	GGCTAGGTTTACAGGAAGAAAGCAA		chr17:78343399
PIK3R2	Sanger sequencing	GTGCCTTTACCCCTCACGA	CCTTGCTGCATTTCTCTTGAGTCT		chr19:18276988
PLCG1	Sanger sequencing	GCCCAATACTTCAAGAAGGTGCT	GGCAAGGCACTGAGAAGTGT		chr20:39793698
PARP1	Pyrosequencing	Biotin-TAAGACCGGGGTCCCAAA	ATTCCCCCCAGAAACCAG	CCAGAAACCAGCGCC	chr1:226570803
NFKB2	Pyrosequencing	Biotin-CCTCTGATAGCGACTCGGACTCT	GGCTGGCCTCACCTTGGT	CTGCAAGTGAGGTCAA	chr10:104161065
MAP3K7	Pyrosequencing	AACAGCCCACATGATTCGG	Biotin-CAGCCTCATTTTTATCCCTGATAC	TCCCAAAGAATAATACCC	chr6:91263269
ERBB2	Pyrosequencing	CCCTCATCCTGCCCTTTG	Biotin-GCCACCGGCACAGACAGT	CTTTGCCCAACAGTG	chr17:37866344
IKZF1	Pyrosequencing	AACGGGCTGTCGCTCAAG	Biotin-AGAGCACCCGGCAGTGTT	TGTCGCTCAAGGAGG	chr7:50468060
PTGS2	Pyrosequencing	Biotin-CGTTTGCGGTACTCATTAAAAGAC	AGGTTGCTGGTGGTAGGAATGTT	CCAGAGCAGGCAGAT	chr1:186644454
DST	Pyrosequencing	GTCTTGTAATGGGGTTTGTCTCA	Biotin-ACAGCCATTGGAAGAGAAGTG	GGTTTGTCTCATCAAAAGTT	chr6:56482929
PALB2	Pyrosequencing	Biotin-GCCTCCAAACTTACAGGTGAA	ATCAGATAGCGGTAGTAGTCAGCA	GCGGTAGTAGTCAGCAC	chr16:23647082
CCND2	CNV Q-PCR	GCCTCCAAACTCAAAGAGACCA	GCTCTGGCAGTGGTGATAGAA
ING4	CNV Q-PCR	GCACCTTGTCGTCACCAAATTC	CCAGGCCTCTGTCTCTGTTGTA
KRAS	CNV Q-PCR	GAAAGCCCTCCCCAGTCC	TGCACTGTAATAATCCAGACTGTGTTT
MYC	CNV Q-PCR	TTTGTCCAGAGACCTTTCTAACGTATTC	GCCTCTTTTCCACAGAAACAACATC
ZNF384	CNV Q-PCR	GCCCCATGTCTCAGACTCAAG	GGTCTTGCTGACATTCTTTCCCTTT
CDKN2A	CNV Q-PCR	CAGTTGTGGCCCTGTAGGAC	AGGTTTCTAACGCCTGTTTTCTTTCT
CYLD	CNV Q-PCR	GTGATGAAGATTGTGGCGTGTT	TCTCCAACCTTCAAAGAAACTCTGG
TGFBR2	CNV Q-PCR	ACCACTGGGAGTTGCCATATC	GCTGATGTCAGAGCGGTCAT
HSP90AB1	CNV Q-PCR	ACTAATTGCTGGTCTCAACTGCAT	CTCTTCTAGGTACTCTGTCTGATCTTCTT
