# Supplementary material for: Targeted sequencing of cancer‐related genes in nasopharyngeal carcinoma identifies mutations in the TGF‐β pathway
Source: Cancer Med. 2019 Jul 22;8(11):5116–27. doi: 10.1002/cam4.2429 (PMC6718742; doi:10.1002/cam4.2429)
Supplement: Supplementary file 10 [file CAM4-8-5116-s010.xlsx]

## Sheet: 工作表1
Table S4. Somatic mutations identified in 33 NPC tumors
Sample	GeneSym	Chr	Pos	Ref	Var	MutType	Protein Change	CosmicID	Validation	method
NPC_084T	ARID1A	1	27106649	G	A	Missense	G2087E	COSM251421	Yes	Sanger sequencing
NPC_079T	LCK	1	32741619	C	T	Nonsense	R196X		Yes	Sanger sequencing
NPC_006T	MPL	1	43804269	G	A	Missense	R90Q
NPC_096T	PTGS2	1	186644454	C	A	Missense	M444I		Yes	pyrosequencing
NPC_076T	PARP1	1	226570803	C	T	Missense	V365M		Yes	pyrosequencing
NPC_044T	MTR	1	237058746	G	A	Missense	R1165K		No	Sanger sequencing
NPC_042T	PARP1	1	226553740	TC	-	Frameshift deletion	807_807del		Yes	Sanger sequencing
NPC_078T	LRP1B	2	141116480	A	C	Missense	C3723G		Yes	Sanger sequencing
NPC_006T	LRP1B	2	141607701	C	T	Missense	G1637R
NPC_003T	TGFBR2	3	30713433	G	T	Missense	G253V		Yes	Sanger sequencing
NPC_009T	TGFBR2	3	30713433	G	T	Missense	G253V		Yes	Sanger sequencing
NPC_048T	TGFBR2	3	30713543	G	A	Missense	E290K	COSM1309022	Yes	Sanger sequencing
NPC_083T	EPHB1	3	134670528	T	C	Missense	S147P		Yes	Sanger sequencing
NPC_084T	LPHN3	4	62453111	G	T	Missense	E74D		Yes	Sanger sequencing
NPC_009T	FBXW7	4	153247246	T	C	Missense	Y519C	COSM27054
NPC_004T	KDR	4	55961103	C	T	Missense	R946H
NPC_071T	FGFR3	4	1803568	C	G	Missense	S249C	COSM715	No	pyrosequencing
NPC_037T	NOTCH4	6	32180275	AGG	-	In frame deletion	885_886del		Yes	Sanger sequencing
NPC_076T	PKHD1	6	51920470	C	T	Missense	G584D		Yes	Sanger sequencing
NPC_076T	DST	6	56482929	A	T	Missense	I1968K		Yes	pyrosequencing
NPC_078T	MAP3K7	6	91263269	C	T	Nonsense	W215X		Yes	pyrosequencing
NPC_003T	SYNE1	6	152737928	C	T	Missense	G1882S
NPC_041T	TRRAP	7	98534781	G	T	Missense	A1372S		Yes	Sanger sequencing
NPC_076T	IKZF1	7	50468060	A	G	Missense	H432R		Yes	pyrosequencing
NPC_079T	FGFR1	8	38275845	A	G	Missense	V444A		No	pyrosequencing
NPC_076T	NCOA2	8	71069152	G	A	Missense	T483I		Yes	Sanger sequencing
NPC_004T	CSMD3	8	113562990	C	T	Missense	E1492K
NPC_003T	CSMD3	8	113599384	C	G	Missense	E1266Q
NPC_071T	RECQL4	8	145742108	C	G	Missense	R132T		Yes	Sanger sequencing
NPC_078T	NFKB2	10	104161065	C	T	Missense	L734F		Yes	pyrosequencing
NPC_043T	KRAS	12	25398284	C	T	Missense	G12D	COSM521	Yes	Sanger sequencing
NPC_004T	CDK4	12	58142995	C	G	Missense	E263D
NPC_096T	EP400	12	132527902	G	T	Missense	E2087D		Yes	Sanger sequencing
NPC_096T	ERCC5	13	103514575	A	G	Missense	E359G		Yes	Sanger sequencing
NPC_095T	TCL1A	14	96178600	C	T	Missense	R85Q		Yes	Sanger sequencing
NPC_008T	IDH2	15	90627553	G	A	Missense	T435M
NPC_076T	IDH2	15	90631901	G	T	Missense	P151H		Yes	Sanger sequencing
NPC_006T	MYH11	16	15814019	G	A	Missense	R1648C
NPC_076T	PALB2	16	23647082	A	G	Missense	L262P		Yes	pyrosequencing
NPC_083T	IL21R	16	27457365	C	T	Missense	R275W		Yes	Sanger sequencing
NPC_094T	CYLD	16	50811826	C	A	Nonsense	S371X	COSM43402	Yes	Sanger sequencing
NPC_002T	CYLD	16	50830255	-	A	Frameshift insertion	I903fs
NPC_037T	CDH1	16	68844139	G	A	Missense	E243K	COSM435592	Yes	Sanger sequencing
NPC_078T	TP53	17	7577543	C	T	Missense	M207I	COSM44310	Yes	Sanger sequencing
NPC_003T	TP53	17	7578194	G	A	Missense	P180S	COSM44076
NPC_003T	TP53	17	7578211	C	T	Missense	R174Q	COSM10735
NPC_096T	COL1A1	17	48263173	C	T	Missense	R1405H		Yes	Sanger sequencing
NPC_002T	SEPT9	17	75486870	G	C	Missense	V437L
NPC_078T	RNF213	17	78343399	G	A	Missense	E4085K	COSM417935	Yes	Sanger sequencing
NPC_076T	ERBB2	17	37866344	C	T	Missense	R217C		Yes	pyrosequencing
NPC_076T	SMAD4	18	48591919	G	A	Missense	R361H	COSM14122	Yes	Sanger sequencing
NPC_044T	SMARCA4	19	11096975	-	C	Frameshift insertion	G156fs		No	Sanger sequencing
NPC_043T	PIK3R2	19	18273252	G	A	Missense	D349N		Yes	Sanger sequencing
NPC_083T	PIK3R2	19	18276988	A	G	Missense	T479A		Yes	Sanger sequencing
NPC_053T	AXL	19	41743858	T	G	Missense	S265A		No	Sanger sequencing
NPC_076T	PLCG1	20	39793698	G	A	Missense	G448E		Yes	Sanger sequencing
NPC_037T	PTPRT	20	40789994	C	T	Missense	E894K		Yes	Sanger sequencing
NPC_009T	PTPRT	20	40790170	C	T	Missense	R835H
NPC_001T	RUNX1	21	36231777	G	A	Missense	P176S
NPC_009T	TBX22	X	79279657	G	T	Missense	R151L
									validation rate: 38/43=88.4%
