# Supplementary material for: Targeted sequencing of cancer‐related genes in nasopharyngeal carcinoma identifies mutations in the TGF‐β pathway
Source: Cancer Med. 2019 Jul 22;8(11):5116–27. doi: 10.1002/cam4.2429 (PMC6718742; doi:10.1002/cam4.2429)
Supplement: Supplementary file 12 [file CAM4-8-5116-s012.xlsx]

## Sheet: 工作表1
Table S6. Metacore gene enrichment analysis of identified mutations in NPC tumors
Maps	Total	pValue	In Data	Genes from Active Data
Development_TGF-beta receptor signaling	50	2.179e-06	5	NF-kB, ErbB2, SMAD4, TAK1(MAP3K7), TGF-beta receptor type II
Immune response_CD40 signaling	65	8.105e-06	5	NF-kB, COX-2 (PTGS2), PI3K reg class IA (p85), p53, TAK1(MAP3K7)
Cell adhesion_Plasmin signaling	35	1.449e-05	4	PI3K reg class IA, VEGFR-2, TAK1(MAP3K7), TGF-beta receptor type II
Cell cycle_Regulation of G1/S transition (part 1)	38	2.024e-05	4	Skp2/TrCP/FBXW, CDK4, SMAD4, TGF-beta receptor type II
Development_ERBB-family signaling	39	2.249e-05	4	NF-kB, ErbB2, PLC-gamma 1, PI3K reg class IA
Immune response_TCR and CD28 co-stimulation in activation of NF-kB	40	2.491e-05	4	NF-kB, Lck, PLC-gamma 1, PI3K reg class IA
Immune response_HMGB1 release from the cell	41	2.752e-05	4	NF-kB, PARP-1, PI3K reg class IA (p85), PI3K reg class IA
Development_VEGF signaling and activation	43	3.332e-05	4	NF-kB, PLC-gamma 1, PI3K reg class IA, VEGFR-2
Immune response_ICOS pathway in T-helper cell	46	4.365e-05	4	NF-kB, Lck, PLC-gamma 1, PI3K reg class IA
Immune response_NF-AT signaling and leukocyte interactions	46	4.365e-05	4	NF-kB, Lck, COX-2 (PTGS2), PLC-gamma 1
