# Supplementary material for: Targeted sequencing of cancer‐related genes in nasopharyngeal carcinoma identifies mutations in the TGF‐β pathway
Source: Cancer Med. 2019 Jul 22;8(11):5116–27. doi: 10.1002/cam4.2429 (PMC6718742; doi:10.1002/cam4.2429)
Supplement: Supplementary file 13 [file CAM4-8-5116-s013.xlsx]

## Sheet: 工作表1
Table S7. KEGG gene enrichment analysis of identified mutations in NPC tumors
Term	Count	%	PValue	Genes
ptr05212:Pancreatic cancer	7	0.09542	3.09e-07	KRAS, ERBB2, TGFBR2, SMAD4, TP53, CDK4, PIK3R2
ptr05200:Pathways in cancer	12	0.163577	3.33e-07	KRAS, PLCG1, PTGS2, ERBB2, TGFBR2, SMAD4, TP53, CDH1, NFKB2, RUNX1, CDK4, PIK3R2
ptr05220:Chronic myeloid leukemia	7	0.09542	6.08e-07	KRAS, TGFBR2, SMAD4, TP53, RUNX1, CDK4, PIK3R2
ptr05223:Non-small cell lung cancer	6	0.081788	3.39e-06	KRAS, PLCG1, ERBB2, TP53, CDK4, PIK3R2
ptr05166:HTLV-I infection	9	0.122683	9.82e-06	KRAS, LCK, TGFBR2, SMAD4, TP53, NFKB2, TRRAP, CDK4, PIK3R2
ptr05219:Bladder cancer	5	0.068157	2.51e-05	KRAS, ERBB2, TP53, CDH1, CDK4
ptr05213:Endometrial cancer	5	0.068157	6.51e-05	KRAS, ERBB2, TP53, CDH1, PIK3R2
ptr04660:T cell receptor signaling pathway	6	0.081788	8.09e-05	MAP3K7, KRAS, PLCG1, LCK, CDK4, PIK3R2
ptr04919:Thyroid hormone signaling pathway	6	0.081788	0.000114	KRAS, NCOA2, PLCG1, NOTCH4, TP53, PIK3R2
ptr05214:Glioma	5	0.068157	0.000157	KRAS, PLCG1, TP53, CDK4, PIK3R2
ptr04370:VEGF signaling pathway	5	0.068157	0.000157	KRAS, PLCG1, PTGS2, PIK3R2, KDR
ptr05210:Colorectal cancer	5	0.068157	0.000166	KRAS, TGFBR2, SMAD4, TP53, PIK3R2
ptr05218:Melanoma	5	0.068157	0.000209	KRAS, TP53, CDH1, CDK4, PIK3R2
ptr04380:Osteoclast differentiation	6	0.081788	0.000243	MAP3K7, CYLD, LCK, TGFBR2, NFKB2, PIK3R2
ptr04520:Adherens junction	5	0.06816	0.000246	MAP3K7, ERBB2, TGFBR2, SMAD4, CDH1
ptr04064:NF-kappa B signaling pathway	5	0.068157	0.000548	MAP3K7, PLCG1, PTGS2, LCK, NFKB2
ptr05205:Proteoglycans in cancer	6	0.081788	0.00153	KRAS, PLCG1, ERBB2, TP53, PIK3R2, KDR
ptr05230:Central carbon metabolism in cancer	4	0.054526	0.0025	KRAS, ERBB2, TP53, PIK3R2
ptr04151:PI3K-Akt signaling pathway	7	0.09542	0.00285	KRAS, TP53, TCL1A, COL1A1, CDK4, PIK3R2, KDR
ptr05161:Hepatitis B	5	0.068157	0.00363	KRAS, SMAD4, TP53, CDK4, PIK3R2
ptr05206:MicroRNAs in cancer	6	0.081788	0.00473	KRAS, PLCG1, PTGS2, ERBB2, NOTCH4, TP53
ptr04012:ErbB signaling pathway	4	0.054526	0.00577	KRAS, PLCG1, ERBB2, PIK3R2
ptr05215:Prostate cancer	4	0.054526	0.00634	KRAS, ERBB2, TP53, PIK3R2
ptr05222:Small cell lung cancer	4	0.054526	0.00675	PTGS2, TP53, CDK4, PIK3R2
ptr05216:Thyroid cancer	3	0.040894	0.00721	KRAS, TP53, CDH1
ptr05169:Epstein-Barr virus infection	5	0.06816	0.00869	MAP3K7, PLCG1, TP53, NFKB2, PIK3R2
ptr05203:Viral carcinogenesis	5	0.068157	0.01035	KRAS, TP53, NFKB2, CDK4, PIK3R2
ptr04015:Rap1 signaling pathway	5	0.068157	0.0126	KRAS, PLCG1, CDH1, PIK3R2, KDR
ptr04650:Natural killer cell mediated cytotoxicity	4	0.054526	0.0128	KRAS, PLCG1, LCK, PIK3R2
ptr04722:Neurotrophin signaling pathway	4	0.054526	0.01533	KRAS, PLCG1, TP53, PIK3R2
ptr04068:FoxO signaling pathway	4	0.054526	0.01776	KRAS, TGFBR2, SMAD4, PIK3R2
ptr05162:Measles	4	0.054526	0.01962	MAP3K7, TP53, CDK4, PIK3R2
ptr04010:MAPK signaling pathway	5	0.068157	0.02376	MAP3K7, KRAS, TGFBR2, TP53, NFKB2
ptr05221:Acute myeloid leukemia	3	0.040894	0.02462	KRAS, RUNX1, PIK3R2
ptr04664:Fc epsilon RI signaling pathway	3	0.040894	0.03695	KRAS, PLCG1, PIK3R2
ptr04510:Focal adhesion	4	0.054526	0.0594	ERBB2, COL1A1, PIK3R2, KDR
ptr04066:HIF-1 signaling pathway	3	0.040894	0.06233	PLCG1, ERBB2, PIK3R2
ptr04060:Cytokine-cytokine receptor interaction	4	0.054526	0.06867	IL21R, TGFBR2, MPL, KDR
ptr05231:Choline metabolism in cancer	3	0.040894	0.07425	KRAS, PLCG1, PIK3R2
ptr04014:Ras signaling pathway	4	0.054526	0.07545	KRAS, PLCG1, PIK3R2, KDR
ptr04668:TNF signaling pathway	3	0.040894	0.07672	MAP3K7, PTGS2, PIK3R2
ptr04071:Sphingolipid signaling pathway	3	0.040894	0.09338	KRAS, TP53, PIK3R2
